# Supplementary material for: Long-term exposure to low concentrations of polycyclic aromatic hydrocarbons and alterations in platelet indices: A longitudinal study in China
Source: PLoS One. 2022 Nov 2;17(11):e0276944. doi: 10.1371/journal.pone.0276944 (PMC9629616; doi:10.1371/journal.pone.0276944)
Supplement: S6 Table — (XLSX) [file pone.0276944.s007.xlsx]

## Sheet: Sheet1
ID	Time in group	Gneder	Whether works in coking plane	Whether smoke	Smoking frequence	Drink	Drinking frequence	Mate smoke	Barbecue	Barbecue frequnce	T1-age	T1-height（cm）	T1-weight（kg）	T1-BMI	T1-WBC	T1-NEUT ratio	T1-LYMPH ratio	T1-MONO ratio	T1-EO ratio	T1-BASO ratio	T1-Count of NEUT	T1-Count of LYMPU	T1-Count of MONO	T1-Count of EO	T1-Count of BASO	T1-Count of RBC	T1-HGB	T1-HT	T1-MCV	T1-MCH	T1-MCHC	T1-RDW-SD	T1-RDW-CV	T1-PLT	T1-PDW	T1-MPV	T1-PCT	T1-P-LCR	T1-2-OHNa	T1-1-OHNa	T1-9-OHFlu	T1-2-OHFlu	T1-2-OHPh	T1-1-OHPh	T1-1-OHP	T1-3-OHBaP	T1-d2-OHNa	T1-d1-OHNa	T1-d9-OHFlu
1	2014	2	2	2	0	1	0	1	1	0	64	150.6	57.5	25.3523	5.42	44.54	43.04	9.04	3.5	0	2.41	2.33	0.49	0.19	0	4.18	113	36.6	75.7	23.1	354	37.9	13.1	286	10.9	9.8	0.18	22.6	11.8607	25.9042	48.8953	3.4911	1.283	0.927597	0	0	1.07411	1.41337	1.68927
2	2014	2	1	1	0	1	0	1	1	0	55	150	75	33.3333	5.96	46.54	40.14	11.14	2.34	0.04	2.77	2.39	0.66	0.12	0	3.38	112	42.6	79.5	27.6	306.2	48	13.8	272	13.9	10.9	0.21	32.3	6.72784	256.376	16.4329	9.04966	1.28616	1.15745	0	0	0.827875	2.40888	1.21572
[truncated: 104 more columns]
